# Supplementary material for: Impact of Tick-Borne Orthoflaviviruses Infection on Compact Human Brain Endothelial Barrier
Source: Int J Mol Sci. 2025 Mar 6;26(5):2342. doi: 10.3390/ijms26052342 (PMC11901142; doi:10.3390/ijms26052342)
Supplement: Supplementary file 1 [file ijms-26-02342-s001.zip]

Archive with 1 entries (1 files):
- ijms-3492071-supplementary.pdf
